# Supplementary material for: Attention, cognitive control and motivation in ADHD: Linking event-related brain potentials and DNA methylation patterns in boys at early school age
Source: Sci Rep. 2017 Jun 19;7:3823. doi: 10.1038/s41598-017-03326-3 (PMC5476641; doi:10.1038/s41598-017-03326-3)
Supplement: Supplementary file 2 — Table S-2 [file 41598_2017_3326_MOESM2_ESM.xls]

## Sheet: .
Supplementary Material Heinrich et al., Attention, cognitive control and motivation in ADHD: Linking event-related brain potentials and DNA methylation patterns in boys at early school age
Table S-2: Results of the DNA methylation analysis. In contrast to Table 3, not only genes fulfilling the statistical criteria are presented but all genes having at least 1 CpG with FDR < 0.1 are listed. Abbreviations: chr. = chromosome; SD = standard deviation of the methylation values; FBB-ADHS = German ADHD rating scale; dRTVar = difference of reaction time variability between blocks with and …
Gene	CpG site	Chr.	Location on	Location within	SD	FBB-ADHS total score			dRTVar			CueP3			NogoP3
			chromosome	gene		correlation	p-value	FDR	correlation	p-value	FDR	correlation	p-value	FDR	correlation	p-value	FDR
DRD2 - 16 CpGs	cg22458194	11	113345686	5'UTR	0.01106	0.3331	0.00588	0.09409
	cg21671386	11	113280570	3'UTR	0.01834							-0.30797	0.01123	0.17973
	cg16845257	11	113295750	5'UTR	0.02808										0.26189	0.03229
DRD4 - 17 CpGs	cg02762115	11	640446	Body	0.05299							-0.36185	0.00262	0.04459
	cg20411756	11	640606	3'UTR	0.03636							-0.29743	0.01451	0.12249
	cg00556112	11	637173	TSS200	0.00717							0.28026	0.02162	0.12249
	cg20931042	11	637162	TSS200	0.00783	0.27962	0.02192
DRD5 - 12 CpGs	cg04597433	4	9783206	TSS200	0.00831										-0.3623	0.00259	0.03106
DAT1/SLC6A3 - 45 CpGs	cg11616777	5	1431115	Body	0.02958				0.39155	0.00105	0.0473
	cg14506366	5	1430421	Body	0.0619	-0.47114	0.00247	0.11104
	cg10860553	5	1399854	Body	0.03918	0.33911	0.005	0.11245
	cg04073265	5	1442923	Body	0.01773							0.32778	0.00677
	cg03988700	5	1394296	3'UTR	0.041										0.3111	0.01101
	cg13557594	5	1395203	Body	0.02749										-0.29717	0.0146
	cg00525874	5	1409985	Body	0.04351										-0.25796	0.03959
COMT - 29 CpGs	cg09926649	22	19938096	5'UTR;TSS1500	0.04877	-0.42448	0.00034	0.00997
	cg08289189	22	19937277	5'UTR;TSS1500	0.07893	0.39504	0.00135	0.01964							-0.36079	0.00367	0.03551
	cg16834011	22	19931790	5'UTR	0.0329										-0.37526	0.00175	0.03399
	cg07019740	22	19929205	Body;TSS200	0.00903				0.2495	0.04503		0.25195	0.0429		0.37104	0.00234	0.03399
	cg23268677	22	19929097	Body;TSS200	0.00956										0.31317	0.01046	0.07581
	cg10122187	22	19938620	5'UTR;TSS1500	0.01318				-0.24083	0.04962		-0.28633	0.01882		-0.25947	0.03398	0.15721
	cg21919834	22	19948833	5'UTR;TSS1500	0.03137				-0.27666	0.02343
	cg13175282	22	19938541	5'UTR;1stExon;TSS1500	0.02643										-0.26795	0.02836	0.15721
	cg17810098	22	19929066	Body;TSS200	0.00741										0.25608	0.03795	0.15721
	cg06787004	22	19938981	5'UTR;TSS200	0.0166				-0.2531	0.04033
ANKK1 - 10 CpGs	cg02682525	11	113258277	TSS1500	0.0211	0.4432	0.00017	0.00173
	cg16158779	11	113258455	TSS200	0.03092	0.40296	0.00072	0.0036
	cg15946653	11	113258444	TSS200	0.02399	0.38643	0.00124	0.0036							-0.31459	0.00952	0.0952
	cg20667575	11	113258210	TSS1500	0.03029	0.38159	0.00144	0.0036
	cg16405454	11	113258223	TSS1500	0.02924	0.30458	0.01221	0.02442
DBH - 8 CpGs	cg07824742	9	136501784	1stExon	0.00832										-0.32697	0.00692	0.05536
	cg14138047	9	136522716	Body	0.01665							0.24785	0.04315
SLC6A2 - 16 CpGs	cg04313338	16	55735794	Body	0.01704				0.38366	0.00135	0.02162
	cg05067406	16	55705694	Body	0.0275							0.32867	0.00662	0.10586
	cg03226000	16	55690378	TSS200	0.01237										0.29904	0.01396
	cg27579359	16	55736319	3'UTR	0.0157				0.27595	0.0238	0.1904
ADRA2A - 11 CpGs	cg01483063	10	112836471	TSS1500	0.00595							0.35476	0.00322	0.03545
	cg05238375	10	112836780	TSS200	0.00642	0.30156	0.01314	0.14453
ADRA2C - 9 CpGs	cg10231049	4	3769754	3'UTR;1stExon	0.02434	0.34187	0.00463	0.04169
	cg04325632	4	3767073	TSS1500	0.01755										0.29689	0.0147	0.13229
	cg04107140	4	3768081	TSS1500	0.01018				-0.25431	0.03783
HTR1B - 10 CpGs	cg19503977	6	78173287	TSS200	0.01133							0.33895	0.00502	0.05019
	cg15368905	6	78172337	1stExon	0.01173							-0.311	0.01042	0.05209
	cg15602074	6	78173720	TSS1500	0.00665							0.26544	0.02994	0.09978
TPH2 - 19 CpGs	cg14791008	12	72332386	TSS1500	0.06556	0.42642	0.0004	0.00755	-0.36442	0.00284	0.05001
	cg18701449	12	72335228	Body	0.0387				-0.3372	0.00526	0.05001
	cg25736198	12	72345225	Body	0.02359	0.25395	0.03963
	cg10216820	12	72332539	TSS200	0.02408	-0.24084	0.04961
BDNF - 50 CpGs	cg11806762	11	27732958	Body;5'UTR	0.05601	-0.2627	0.03174								0.40755	0.00062	0.03096
	cg11241206	11	27723128	Body;TSS1500;5'UTR;1stExon	0.00933	0.3274	0.00684
	cg25457956	11	27743664	TSS200;TSS1500	0.01266										-0.3005	0.01348
	cg24249411	11	27744759	TSS1500	0.01317										-0.28871	0.01872
	cg08362738	11	27722636	TSS200;Body;5'UTR;TSS1500	0.00578				-0.28241	0.02059
	cg27351358	11	27743258	TSS1500;1stExon;5'UTR	0.01506										0.27598	0.02379
	cg09492354	11	27720709	Body;5'UTR	0.00526							-0.27341	0.02518
	cg01225698	11	27742355	Body;TSS1500;TSS200	0.01875	-0.26765	0.02855
	cg12448003	11	27742365	Body;TSS1500;TSS200	0.00734	-0.26713	0.02887
	cg25962210	11	27721222	Body;5'UTR;TSS200	0.00658							-0.26351	0.0312
	cg10635145	11	27742435	Body;TSS1500;TSS200	0.04238	0.24925	0.04195
	cg10022526	11	27744557	TSS1500	0.00811	-0.24738	0.04522
NGF - 23 CpGs	cg00794813	1	115829169	Body	0.0154				0.41084	0.00055	0.01273	0.27796	0.02276		0.25607	0.03648
	cg03962691	1	115881130	TSS1500	0.01365	0.34429	0.00433	0.09965							-0.29343	0.01596
	cg00934017	1	115842640	5'UTR	0.02152	0.30674	0.01158	0.11865
	cg27181968	1	115874001	5'UTR	0.03855	0.28499	0.01941	0.11865
	cg00967809	1	115829419	5'UTR	0.02099				-0.28449	0.01963
	cg20678800	1	115857431	5'UTR	0.02851	0.28231	0.02064	0.11865
NGFR - 24 CpGs	cg25226226	17	47591494	3'UTR	0.07548	0.38109	0.00146	0.02692
	cg17369032	17	47590326	Body	0.05033	0.36712	0.00224	0.02692
	cg01438403	17	47575592	Body	0.04056	0.34081	0.00477	0.03502				-0.27545	0.02407
	cg04613258	17	47589594	Body	0.03012	0.33338	0.00584	0.03502							-0.3038	0.01244
	cg24992471	17	47571963	TSS1500	0.02921							-0.29271	0.01623		-0.24104	0.04942
	cg12561474	17	47590237	Body	0.01081				-0.27133	0.02635
	cg07537443	17	47572132	TSS1500	0.08337	0.25111	0.04198		-0.27118	0.02764
	cg20413441	17	47588046	Body	0.03241										-0.26444	0.03058
	cg03303655	17	47583854	Body	0.04609							-0.26312	0.03146
	cg02619001	17	47592333	3'UTR	0.0239				0.25575	0.03672
NTF4 - 6 CpGs	cg07470708	19	49564932	Body	0.02501	0.38031	0.0015	0.009							-0.36686	0.00226	0.01357
	cg13977597	19	49568000	TSS1500	0.01406										0.28916	0.01763	0.05289
GDNF - 39 CpGs	cg07295550	5	37816799	Body	0.01853							-0.46819	6e-05	0.00252	-0.38102	0.00147	0.05723
	cg21590264	5	37834850	1stExon;Body	0.02777							0.37862	0.00158	0.03084
	cg02331025	5	37835965	TSS1500;5'UTR	0.02177				-0.3243	0.00742
	cg18182111	5	37835111	5'UTR;TSS1500	0.04585							0.30548	0.01194	0.15528
	cg20380689	5	37836392	TSS1500;5'UTR	0.04046				-0.27903	0.02222
	cg18725867	5	37834958	5'UTR;TSS200	0.05179							0.27203	0.02595
	cg08204023	5	37835109	5'UTR;TSS1500	0.04256							0.27068	0.02673
NTRK1 - 46 CpGs	cg10811945	1	156784913	Body;TSS1500	0.04699							-0.38141	0.00145	0.0667
	cg12499211	1	156786643	Body;TSS200;TSS1500	0.03377							-0.33803	0.00515	0.10811	-0.29477	0.01546
	cg18649438	1	156829008	Body;TSS1500	0.01211							0.32626	0.00705	0.10811
	cg27314669	1	156822430	Body	0.01886										0.30535	0.01198
	cg04104526	1	156818749	Body	0.01657							0.24178	0.0487
NTRK2 - 14 CpGs	cg13698224	9	87309394	Body	0.03536										-0.42066	0.00039	0.00551
	cg13620631	9	87489528	3'UTR;Body	0.02119	0.34784	0.00392	0.05492
	cg14447193	9	87433864	Body	0.02463							0.24785	0.04315		0.25896	0.03434
NTRK3 - 30 CpGs	cg20041152	15	88795689	Body	0.01996	0.29804	0.01508					-0.34631	0.00439	0.13182	-0.33753	0.00558	0.08875
	cg26143944	15	88592448	Body	0.13069							0.24828	0.04442		0.3193	0.00897	0.08875
	cg11742207	15	88784902	Body	0.02345										-0.31273	0.00998	0.08875
	cg16065473	15	88576884	Body	0.04087				0.25674	0.03597					0.30304	0.01268	0.08875
	cg00786657	15	88515810	Body	0.04185										0.29663	0.01479	0.08875
	cg12710376	15	88495888	Body	0.02223							-0.28422	0.01975
	cg03049917	15	88752391	Body	0.01616										0.27566	0.02396	0.11978
	cg05901579	15	88800567	TSS1500	0.00686										0.24243	0.04808
ITGAE - 32 CpGs	cg27292113	17	3627709	Body;1stExon	0.00572				-0.36759	0.00259	0.08296
	cg23770271	17	3704471	1stExon;5'UTR	0.02697							-0.34664	0.00406	0.12984	-0.293	0.01612
	cg14268120	17	3629648	Body;3'UTR;1stExon	0.02818							-0.24094	0.04952		-0.32058	0.00817
	cg19015511	17	3698179	Body	0.02534	0.28853	0.01789		-0.25502	0.03728
	cg13254286	17	3658044	Body	0.01836							-0.27437	0.02465
	cg22233844	17	3658293	Body	0.01078	0.2732	0.0253
	cg11011533	17	3674649	Body	0.02504	0.25369	0.03831
NAV2 - 114 CpGs	cg12859429	11	20046011	Body	0.02347							0.49897	2e-05	0.00197	0.29453	0.01555
	cg18593660	11	19699299	Body	0.05099										-0.40746	0.00062	0.07081
	cg24848870	11	19836009	Body	0.02041				0.34221	0.00459
	cg24137774	11	19372014	TSS1500	0.00523				0.34091	0.00509
	cg21532659	11	19798914	Body	0.0078				-0.32375	0.00753
	cg22946460	11	19372282	5'UTR;1stExon	0.03658										0.29639	0.01488
	cg02739280	11	20119229	Body	0.01496							0.29423	0.01566
	cg24297451	11	19453448	Body	0.01982				-0.28862	0.01785
	cg14534803	11	19692446	Body	0.03268							-0.28739	0.0193
	cg25607321	11	19734989	5'UTR;Body;1stExon	0.00844							0.28377	0.02094
	cg21664351	11	19841423	Body	0.04037				0.2736	0.02507
	cg10361765	11	19440976	Body	0.04476				0.2707	0.02672
	cg27324797	11	19708764	Body	0.02644							-0.25721	0.03562
	cg04231888	11	19411473	Body	0.02991										-0.25707	0.03572
	cg12535090	11	20071677	Body	0.02062							0.25222	0.03949
	cg15659420	11	20034979	Body	0.06053	0.26619	0.0398
	cg19323289	11	19463903	Body	0.01343	0.25109	0.04041
	cg26869615	11	20044639	Body;5'UTR;1stExon	0.02773	0.24874	0.04238
	cg24925945	11	20055434	Body	0.07111							0.24627	0.04455
	cg24203542	11	19462284	Body	0.03505				-0.24107	0.04939
	cg05312104	11	19402066	Body	0.01856							0.24093	0.04953
KCNIP1 - 35 CpGs	cg22646937	5	169816792	TSS200;Body	0.01898				0.36456	0.00242	0.08474
	cg27044591	5	169815771	Body;5'UTR	0.05427										-0.30604	0.01178
	cg08701543	5	169928875	Body	0.01297							0.30089	0.01335
	cg01585372	5	169931363	1stExon;5'UTR;Body	0.01021	-0.24131	0.04916								0.28621	0.01888
	cg11953015	5	170163538	3'UTR	0.04325				-0.27826	0.02261
	cg26513304	5	169780916	1stExon	0.0277										0.26327	0.03136
	cg18103159	5	170060199	Body	0.00818	0.25966	0.03384
	cg26947766	5	169780320	TSS1500	0.03502	0.25594	0.03658
	cg01495509	5	169816378	Body;1stExon;5'UTR	0.02872				0.24577	0.045
	cg06912936	5	169935197	Body	0.02608							0.245	0.0474
DPP10 - 45 CpGs	cg22670147	2	115419740	Body	0.07033							-0.39024	0.0011	0.0345
	cg19651219	2	115419729	Body	0.05555	0.31999	0.0083					-0.37962	0.00153	0.0345
	cg24654266	2	115420053	Body	0.08214							-0.3532	0.00337	0.05055
	cg21322022	2	115421931	Body	0.03655							-0.3216	0.00796	0.08956
	cg00089091	2	115919950	Body	0.00903										0.30896	0.01096
	cg19211931	2	115419537	Body	0.06514							-0.30679	0.01157	0.10409
	cg21887373	2	115420260	Body	0.05295							-0.27751	0.02299	0.15783
	cg06394103	2	116480197	Body	0.06061	0.27731	0.02532
	cg01622385	2	115419846	Body	0.04842	0.26095	0.03294					-0.27207	0.02593	0.15783
	cg04617755	2	115919366	TSS1500;Body	0.00423							0.26542	0.02995	0.15783
	cg21678377	2	115919009	TSS1500;Body	0.00682							0.26296	0.03157	0.15783
	cg05868547	2	115425220	Body	0.03572				-0.25792	0.0351
	cg18580232	2	116155326	Body	0.05571							-0.25443	0.03774	0.16982
KCNC1 - 26 CpGs	cg07783247	11	17794478	Body;3'UTR	0.02557	-0.36796	0.00219	0.05689
	cg08462835	11	17790285	Body	0.01685				0.34026	0.00484	0.08467
	cg09557556	11	17760574	Body	0.02652				0.32927	0.00651	0.08467
	cg26703758	11	17791761	Body	0.01886										-0.30417	0.01233
	cg11889119	11	17760956	Body	0.02855				0.30365	0.01249	0.10823
	cg06763078	11	17756761	TSS1500	0.00549				0.27959	0.02194	0.12357
	cg19178324	11	17759573	Body	0.02897				0.27602	0.02376	0.12357
	cg19428160	11	17761718	Body	0.03145	0.25874	0.0345
	cg14151995	11	17793529	Body	0.0167				-0.2408	0.04966
	cg08215774	11	17803421	3'UTR	0.03632							-0.24054	0.04991
SNAP25 - 16 CpGs	cg18617860	20	10202522	5'UTR	0.04292				0.33752	0.00522	0.08351
	cg21857363	20	10199473	TSS200	0.00476	0.30237	0.01288	0.14273
	cg24853589	20	10259667	Body	0.01821	-0.28865	0.01784	0.14273
GRIN3A;GRIN3B - 25 CpGs	cg14123942	9	104500322	5'UTR;1stExon	0.00963							0.49324	2e-05	0.00056	0.31571	0.00926
	cg18799510	9	104499700	1stExon	0.01575	0.32465	0.00735	0.18384
	cg14241370	9	104499850	1stExon	0.02582	0.27242	0.02573
	cg14285012	9	104357967	TSS1500;Body	0.03865										0.27098	0.02655
	cg01806181	19	1007843	Body	0.02949										0.25929	0.03411
	cg12544243	19	1005641	Body	0.03862	0.25721	0.03562
	cg09554596	19	1004620	Body	0.02421				0.25639	0.03623
	cg02500883	9	104356619	Body;1stExon;3'UTR	0.03392	-0.25461	0.03759
	cg02607130	19	1008643	Body	0.01479							-0.24954	0.0417
MYT1L - 155 CpGs	cg21852550	2	1850447	Body	0.02137										-0.41871	0.00042	0.06532
	cg05075473	2	1843120	Body	0.01155	0.2518	0.0414					-0.35367	0.00358
	cg02065293	2	1928480	Body	0.03511	-0.33191	0.00648								0.35305	0.00364
	cg19139320	2	1895191	Body	0.02076							0.31465	0.00951
	cg00236305	2	1796076	Body	0.03184										0.29982	0.0137
	cg21465236	2	1933212	Body	0.01451	0.28771	0.01823								0.25351	0.03846
	cg02886806	2	1906992	Body	0.03613										0.27874	0.02237
	cg17187595	2	1878990	Body	0.00672										0.27691	0.02439
	cg04258102	2	1879444	Body	0.01886							-0.27453	0.02456
	cg15225844	2	2189201	5'UTR	0.02532	-0.2719	0.02602
	cg19705853	2	1804642	Body	0.01878	-0.26858	0.02798
	cg21239227	2	2111623	5'UTR	0.02442										-0.27033	0.02815
	cg01395254	2	2336428	TSS1500	0.03822							-0.26398	0.03088
	cg02870147	2	1983518	Body	0.01798	-0.24155	0.04893		0.26216	0.0321
	cg06760904	2	1827764	Body	0.03102				0.25834	0.03479
	cg15153068	2	2009035	5'UTR	0.05059				-0.257	0.03578
	cg20391058	2	2295451	5'UTR	0.0264										-0.2541	0.03799
	cg09222505	2	2190137	5'UTR	0.04627										0.25108	0.04042
	cg09460712	2	1793435	3'UTR	0.04589	0.25092	0.04055
	cg05786278	2	1998294	5'UTR	0.03398										-0.2492	0.04199
	cg02589604	2	1997887	5'UTR	0.02904										-0.24537	0.04535
	cg14958969	2	1942814	Body	0.02202				0.24469	0.04769
	cg20860726	2	1820169	Body	0.04929										0.24253	0.04799
	cg13687935	2	1895961	Body	0.00461										-0.24212	0.04838
	cg19544065	2	2178847	5'UTR	0.03542										0.2414	0.04907
	cg11465769	2	1800785	Body	0.03024										-0.24086	0.0496
